# Supplementary material for: Cold Atmospheric Plasma Exerts Antimicrobial Effects in a 3D Skin Model of Cutaneous Candidiasis
Source: Antibiotics (Basel). 2023 May 19;12(5):933. doi: 10.3390/antibiotics12050933 (PMC10215140; doi:10.3390/antibiotics12050933)
Supplement: Supplementary file 1 [file antibiotics-12-00933-s001.zip]

Archive with 1 entries (1 files):
- antibiotics-2340416-supplementary.pdf
